# Supplementary material for: Transcriptomic Profiling of Human Limbus-Derived Stromal/Mesenchymal Stem Cells—Novel Mechanistic Insights into the Pathways Involved in Corneal Wound Healing
Source: Int J Mol Sci. 2022 Jul 26;23(15):8226. doi: 10.3390/ijms23158226 (PMC9368612; doi:10.3390/ijms23158226)
Supplement: Supplementary file 1 [file ijms-23-08226-s001.zip]

Archive with 1 entries (1 files):
- ijms-1803949-supplementary.pdf
